# Supplementary material for: Failure mechanism of hollow tree trunks due to cross-sectional flattening
Source: R Soc Open Sci. 2017 Apr 12;4(4):160972. doi: 10.1098/rsos.160972 (PMC5414253; doi:10.1098/rsos.160972)
Supplement: Source data [file rsos160972supp1.xlsx]

## Sheet: 工作表1
X	Y								X	Y				X	Y
k	h/R								k	MB/Mb	Mc/Mb			k	Mb hollow	Mcri
	5	10	30	50	100	200			0	0	0			0	0	0
0	0.588233	1.17647	3.52941	5.88233	11.7647	23.5294			0.005	0.0389605	0.136229			0.002	34845.5	540.887
0.005	0.591184	1.18237	3.54712	5.91184	11.8237	23.6474			0.01	0.0779209	0.192656			0.004	69482.1	2157.07
0.01	0.594155	1.18831	3.56494	5.94155	11.8831	23.7663			0.015	0.116881	0.235955			0.006	103911	4838.85
0.015	0.597146	1.19429	3.58288	5.97146	11.9429	23.8859			0.02	0.155842	0.272457			0.008	138132	8576.59
0.02	0.600156	1.20031	3.60095	6.00156	12.0032	24.0063			0.025	0.194802	0.304617			0.01	172147	13360.7
0.025	0.603187	1.20637	3.61913	6.03187	12.0638	24.1276			0.03	0.233763	0.333691			0.012	205957	19181.7
0.03	0.606239	1.21248	3.63744	6.06239	12.1248	24.2496			0.035	0.272723	0.360427			0.014	239561	26030.1
0.035	0.60931	1.21862	3.65587	6.0931	12.1862	24.3725			0.04	0.311684	0.385313			0.016	272962	33896.4
0.04	0.612403	1.22481	3.67443	6.12403	12.2481	24.4962			0.045	0.350644	0.408686			0.018	306160	42771.2
0.045	0.615516	1.23103	3.69311	6.15516	12.3104	24.6207			0.05	0.389605	0.430793			0.02	339156	52645.3
0.05	0.61865	1.2373	3.71191	6.1865	12.373	24.7461			0.055	0.428565	0.45182			0.022	371950	63509.4
0.055	0.621806	1.24361	3.73084	6.21806	12.4361	24.8723			0.06	0.467526	0.47191			0.024	404544	75354.2
0.06	0.624982	1.24996	3.7499	6.24982	12.4997	24.9994			0.065	0.506486	0.49118			0.026	436938	88170.5
0.065	0.62818	1.25636	3.76909	6.2818	12.5636	25.1273			0.07	0.545447	0.509721			0.028	469133	101949
0.07	0.6314	1.2628	3.78841	6.314	12.628	25.2561			0.075	0.584407	0.527612			0.03	501130	116681
0.075	0.634641	1.26928	3.80786	6.34641	12.6929	25.3857			0.08	0.623368	0.544915			0.032	532929	132358
0.08	0.637905	1.27581	3.82744	6.37905	12.7581	25.5163			0.085	0.662328	0.561685			0.034	564532	148970
0.085	0.64119	1.28238	3.84715	6.4119	12.8238	25.6477			0.09	0.701288	0.577969			0.036	595940	166508
0.09	0.644498	1.289	3.867	6.44498	12.89	25.78			0.095	0.740249	0.593807			0.038	627152	184964
0.095	0.647828	1.29566	3.88698	6.47828	12.9566	25.9132			0.1	0.779209	0.609233			0.04	658171	204328
0.1	0.651181	1.30236	3.9071	6.51181	13.0237	26.0473			0.105	0.81817	0.624278			0.042	688996	224593
0.105	0.654556	1.30911	3.92735	6.54556	13.0912	26.1823			0.11	0.85713	0.638969			0.044	719629	245749
0.11	0.657955	1.31591	3.94774	6.57955	13.1591	26.3183			0.115	0.896091	0.65333			0.046	750070	267787
0.115	0.661376	1.32275	3.96827	6.61376	13.2276	26.4551			0.12	0.935051	0.667382			0.048	780320	290700
0.12	0.664821	1.32964	3.98894	6.64821	13.2965	26.5929			0.125	0.974012	0.681144			0.05	810380	314477
0.125	0.668289	1.33658	4.00974	6.68289	13.3658	26.7316			0.13	1.01297	0.694633			0.052	840251	339112
0.13	0.67178	1.34356	4.03069	6.7178	13.4356	26.8713			0.135	1.05193	0.707865			0.054	869934	364595
0.135	0.675296	1.35059	4.05179	6.75296	13.506	27.0119			0.14	1.09089	0.720855			0.056	899428	390917
0.14	0.678835	1.35767	4.07302	6.78835	13.5767	27.1535			0.145	1.12985	0.733614			0.058	928736	418072
0.145	0.682399	1.3648	4.0944	6.82399	13.648	27.296			0.15	1.16881	0.746155			0.06	957858	446049
0.15	0.685986	1.37197	4.11593	6.85986	13.7198	27.4395			0.155	1.20777	0.758489			0.062	986795	474842
0.155	0.689599	1.3792	4.1376	6.89599	13.792	27.584			0.16	1.24674	0.770626			0.064	1.01555e+06	504441
0.16	0.693235	1.38647	4.15942	6.93235	13.8647	27.7295			0.165	1.2857	0.782574			0.066	1.04412e+06	534839
0.165	0.696897	1.39379	4.18139	6.96897	13.938	27.876			0.17	1.32466	0.794343			0.068	1.0725e+06	566027
0.17	0.700584	1.40117	4.20351	7.00584	14.0117	28.0234			0.175	1.36362	0.80594			0.07	1.1007e+06	597997
0.175	0.704295	1.40859	4.22578	7.04295	14.0859	28.1719			0.18	1.40258	0.817372			0.072	1.12873e+06	630741
0.18	0.708032	1.41606	4.24821	7.08032	14.1607	28.3214			0.185	1.44154	0.828647			0.074	1.15657e+06	664252
0.185	0.711795	1.42359	4.27078	7.11795	14.2359	28.4719			0.19	1.4805	0.83977			0.076	1.18423e+06	698521
0.19	0.715583	1.43117	4.29351	7.15583	14.3117	28.6234			0.195	1.51946	0.850748			0.078	1.21171e+06	733540
0.195	0.719397	1.43879	4.3164	7.19397	14.388	28.776			0.2	1.55842	0.861586			0.08	1.23901e+06	769302
0.2	0.723238	1.44648	4.33944	7.23238	14.4648	28.9296			0.205	1.59738	0.872289			0.082	1.26614e+06	805799
0.205	0.727104	1.45421	4.36264	7.27104	14.5421	29.0842			0.21	1.63634	0.882863			0.084	1.29309e+06	843022
0.21	0.730997	1.46199	4.38599	7.30997	14.62	29.24			0.215	1.6753	0.893311			0.086	1.31987e+06	880965
0.215	0.734917	1.46983	4.40951	7.34917	14.6984	29.3967			0.22	1.71426	0.903639			0.088	1.34646e+06	919619
0.22	0.738863	1.47773	4.43319	7.38863	14.7773	29.5546			0.225	1.75322	0.91385			0.09	1.37289e+06	958977
0.225	0.742836	1.48567	4.45703	7.42836	14.8568	29.7135			0.23	1.79218	0.923948			0.092	1.39914e+06	999032
0.23	0.746837	1.49367	4.48103	7.46837	14.9368	29.8735			0.235	1.83114	0.933937			0.094	1.42522e+06	1.03977e+06
0.235	0.750864	1.50173	4.5052	7.50864	15.0173	30.0347			0.24	1.8701	0.94382			0.096	1.45112e+06	1.0812e+06
0.24	0.75492	1.50984	4.52953	7.5492	15.0984	30.1969			0.245	1.90906	0.953601			0.098	1.47686e+06	1.1233e+06
0.245	0.759003	1.51801	4.55403	7.59003	15.1801	30.3602			0.25	1.94802	0.963282			0.1	1.50242e+06	1.16606e+06
0.25	0.763114	1.52623	4.57869	7.63114	15.2623	30.5246			0.255	1.98698	0.972868			0.102	1.52782e+06	1.20949e+06
0.255	0.767253	1.53451	4.60353	7.67253	15.3451	30.6902			0.26	2.02594	0.982359			0.104	1.55304e+06	1.25356e+06
0.26	0.77142	1.54284	4.62853	7.7142	15.4284	30.8569			0.265	2.0649	0.99176			0.106	1.5781e+06	1.29828e+06
0.265	0.775616	1.55123	4.65371	7.75616	15.5124	31.0247			0.27	2.10387	1.00107			0.108	1.60299e+06	1.34364e+06
0.27	0.77984	1.55968	4.67905	7.7984	15.5968	31.1937			0.275	2.14283	1.0103			0.11	1.62771e+06	1.38963e+06
0.275	0.784093	1.56819	4.70457	7.84093	15.6819	31.3638			0.28	2.18179	1.01944			0.112	1.65226e+06	1.43624e+06
0.28	0.788376	1.57675	4.73027	7.88376	15.7676	31.5351			0.285	2.22075	1.0285			0.114	1.67665e+06	1.48347e+06
0.285	0.792687	1.58537	4.75614	7.92687	15.8538	31.7076			0.29	2.25971	1.03749			0.116	1.70088e+06	1.53131e+06
0.29	0.797028	1.59406	4.78218	7.97028	15.9406	31.8812			0.295	2.29867	1.04639			0.118	1.72494e+06	1.57974e+06
0.295	0.801399	1.6028	4.80841	8.01399	16.028	32.056			0.3	2.33763	1.05522			0.12	1.74884e+06	1.62878e+06
0.3	0.805799	1.6116	4.83481	8.05799	16.116	32.2321								0.122	1.77258e+06	1.6784e+06
0.305	0.810229	1.62046	4.86139	8.10229	16.2046	32.4093								0.124	1.79615e+06	1.7286e+06
0.31	0.81469	1.62938	4.88815	8.1469	16.2938	32.5877								0.126	1.81957e+06	1.77938e+06
0.315	0.819181	1.63836	4.9151	8.19181	16.3837	32.7673								0.128	1.84282e+06	1.83072e+06
0.32	0.823702	1.6474	4.94223	8.23702	16.4741	32.9482								0.13	1.86591e+06	1.88263e+06
0.325	0.828255	1.65651	4.96954	8.28255	16.5651	33.1303								0.132	1.88885e+06	1.93509e+06
0.33	0.832838	1.66568	4.99704	8.32838	16.6568	33.3136								0.134	1.91163e+06	1.9881e+06
0.335	0.837452	1.6749	5.02473	8.37452	16.7491	33.4982								0.136	1.93425e+06	2.04165e+06
0.34	0.842098	1.6842	5.0526	8.42098	16.842	33.684								0.138	1.95671e+06	2.09573e+06
0.345	0.846775	1.69355	5.08066	8.46775	16.9355	33.8711								0.14	1.97902e+06	2.15035e+06
0.35	0.851484	1.70297	5.10892	8.51484	17.0297	34.0594								0.142	2.00117e+06	2.20548e+06
0.355	0.856224	1.71245	5.13736	8.56224	17.1245	34.2491								0.144	2.02317e+06	2.26113e+06
0.36	0.860997	1.72199	5.166	8.60997	17.22	34.44								0.146	2.04501e+06	2.31729e+06
0.365	0.865802	1.7316	5.19483	8.65802	17.3161	34.6322								0.148	2.06671e+06	2.37395e+06
0.37	0.87064	1.74128	5.22385	8.7064	17.4128	34.8257								0.15	2.08825e+06	2.4311e+06
0.375	0.87551	1.75102	5.25308	8.7551	17.5103	35.0205								0.152	2.10963e+06	2.48875e+06
0.38	0.880413	1.76083	5.28249	8.80413	17.6083	35.2166								0.154	2.13087e+06	2.54688e+06
0.385	0.885349	1.7707	5.31211	8.85349	17.707	35.4141								0.156	2.15196e+06	2.60549e+06
0.39	0.890318	1.78064	5.34193	8.90318	17.8064	35.6128								0.158	2.1729e+06	2.66457e+06
0.395	0.895321	1.79064	5.37194	8.95321	17.9065	35.8129								0.16	2.19369e+06	2.72411e+06
0.4	0.900357	1.80071	5.40216	9.00357	18.0072	36.0144								0.162	2.21433e+06	2.78412e+06
0.405	0.905427	1.81085	5.43258	9.05427	18.1086	36.2172								0.164	2.23482e+06	2.84457e+06
0.41	0.910531	1.82106	5.4632	9.10531	18.2107	36.4213								0.166	2.25517e+06	2.90548e+06
0.415	0.915669	1.83134	5.49403	9.15669	18.3134	36.6269								0.168	2.27537e+06	2.96682e+06
0.42	0.920841	1.84168	5.52506	9.20841	18.4169	36.8338								0.17	2.29543e+06	3.02861e+06
0.425	0.926048	1.8521	5.5563	9.26048	18.521	37.042								0.172	2.31534e+06	3.09082e+06
0.43	0.931289	1.86258	5.58775	9.31289	18.6258	37.2517								0.174	2.33511e+06	3.15345e+06
0.435	0.936565	1.87313	5.61941	9.36565	18.7314	37.4627								0.176	2.35473e+06	3.21651e+06
0.44	0.941877	1.88375	5.65128	9.41877	18.8376	37.6752								0.178	2.37421e+06	3.27997e+06
0.445	0.947223	1.89445	5.68335	9.47223	18.9445	37.889								0.18	2.39356e+06	3.34385e+06
0.45	0.952605	1.90521	5.71564	9.52605	19.0521	38.1043								0.182	2.41276e+06	3.40812e+06
0.455	0.958022	1.91604	5.74815	9.58022	19.1605	38.321								0.184	2.43182e+06	3.47279e+06
0.46	0.963475	1.92695	5.78086	9.63475	19.2695	38.5391								0.186	2.45074e+06	3.53785e+06
0.465	0.968963	1.93793	5.8138	9.68963	19.3793	38.7586								0.188	2.46952e+06	3.6033e+06
0.47	0.974488	1.94898	5.84694	9.74488	19.4898	38.9796								0.19	2.48816e+06	3.66912e+06
0.475	0.980049	1.9601	5.88031	9.80049	19.601	39.2021								0.192	2.50667e+06	3.73532e+06
0.48	0.985646	1.97129	5.91389	9.85646	19.713	39.4259								0.194	2.52503e+06	3.80189e+06
0.485	0.991279	1.98256	5.94769	9.91279	19.8256	39.6513								0.196	2.54327e+06	3.86882e+06
0.49	0.996949	1.9939	5.98171	9.96949	19.939	39.8781								0.198	2.56136e+06	3.9361e+06
0.495	1.00266	2.00531	6.01595	10.0266	20.0532	40.1064								0.2	2.57932e+06	4.00374e+06
0.5	1.0084	2.0168	6.05042	10.084	20.1681	40.3361
0.505	1.01418	2.02836	6.0851	10.1418	20.2837	40.5673
0.51	1.02	2.04	6.12001	10.2	20.4	40.8001
0.515	1.02585	2.05171	6.15514	10.2585	20.5171	41.0343
0.52	1.03175	2.06349	6.1905	10.3175	20.635	41.27
0.525	1.03768	2.07535	6.22608	10.3768	20.7536	41.5072
0.53	1.04365	2.08729	6.26189	10.4365	20.873	41.7459
0.535	1.04965	2.0993	6.29793	10.4965	20.9931	41.9862
0.54	1.0557	2.11139	6.33419	10.557	21.114	42.2279
0.545	1.06178	2.12355	6.37068	10.6178	21.2356	42.4712
0.55	1.0679	2.13579	6.4074	10.679	21.358	42.716
0.555	1.07406	2.14811	6.44435	10.7406	21.4812	42.9623
0.56	1.08025	2.1605	6.48153	10.8025	21.6051	43.2102
0.565	1.08649	2.17297	6.51894	10.8649	21.7298	43.4596
0.57	1.09276	2.18552	6.55659	10.9276	21.8553	43.7106
0.575	1.09907	2.19815	6.59446	10.9907	21.9815	43.9631
0.58	1.10542	2.21085	6.63257	11.0542	22.1086	44.2171
0.585	1.11181	2.22363	6.67091	11.1181	22.2364	44.4727
0.59	1.11824	2.23649	6.70948	11.1824	22.3649	44.7299
0.595	1.12471	2.24942	6.74829	11.2471	22.4943	44.9886
0.6	1.13122	2.26244	6.78733	11.3122	22.6244	45.2488
0.605	1.13776	2.27553	6.8266	11.3776	22.7553	45.5107
0.61	1.14435	2.2887	6.86611	11.4435	22.887	45.7741
0.615	1.15097	2.30195	6.90586	11.5097	23.0195	46.039
0.62	1.15764	2.31527	6.94583	11.5764	23.1528	46.3056
0.625	1.16434	2.32868	6.98605	11.6434	23.2868	46.5737
0.63	1.17108	2.34216	7.0265	11.7108	23.4217	46.8433
0.635	1.17786	2.35572	7.06718	11.7786	23.5573	47.1146
0.64	1.18468	2.36936	7.1081	11.8468	23.6937	47.3874
0.645	1.19154	2.38308	7.14926	11.9154	23.8309	47.6617
0.65	1.19844	2.39688	7.19065	11.9844	23.9688	47.9377
0.655	1.20538	2.41075	7.23227	12.0538	24.1076	48.2152
0.66	1.21235	2.4247	7.27413	12.1235	24.2471	48.4942
0.665	1.21937	2.43874	7.31623	12.1937	24.3874	48.7749
0.67	1.22642	2.45285	7.35856	12.2642	24.5285	49.0571
0.675	1.23352	2.46703	7.40112	12.3352	24.6704	49.3408
0.68	1.24065	2.4813	7.44392	12.4065	24.8131	49.6261
0.685	1.24782	2.49564	7.48695	12.4782	24.9565	49.913
0.69	1.25503	2.51006	7.53021	12.5503	25.1007	50.2014
0.695	1.26228	2.52456	7.57371	12.6228	25.2457	50.4914
0.7	1.26957	2.53914	7.61743	12.6957	25.3914	50.7829
0.705	1.27689	2.55379	7.66139	12.7689	25.538	51.0759
0.71	1.28426	2.56852	7.70557	12.8426	25.6852	51.3705
0.715	1.29166	2.58332	7.74999	12.9166	25.8333	51.6666
0.72	1.2991	2.5982	7.79463	12.991	25.9821	51.9642
0.725	1.30658	2.61316	7.8395	13.0658	26.1317	52.2634
0.73	1.3141	2.62819	7.8846	13.141	26.282	52.564
0.735	1.32165	2.6433	7.92992	13.2165	26.4331	52.8661
0.74	1.32924	2.65848	7.97547	13.2924	26.5849	53.1698
0.745	1.33687	2.67374	8.02123	13.3687	26.7374	53.4749
0.75	1.34453	2.68907	8.06722	13.4453	26.8907	53.7815
0.755	1.35223	2.70447	8.11343	13.5223	27.0448	54.0895
0.76	1.35997	2.71994	8.15986	13.5997	27.1995	54.399
0.765	1.36775	2.73549	8.2065	13.6775	27.355	54.71
0.77	1.37556	2.75111	8.25336	13.7556	27.5112	55.0224
0.775	1.3834	2.7668	8.30043	13.834	27.6681	55.3362
0.78	1.39128	2.78256	8.34771	13.9128	27.8257	55.6514
0.785	1.3992	2.79839	8.3952	13.992	27.984	55.968
0.79	1.40714	2.81429	8.44289	14.0714	28.143	56.2859
0.795	1.41513	2.83026	8.49079	14.1513	28.3026	56.6053
0.8	1.42315	2.84629	8.5389	14.2315	28.463	56.926
0.805	1.4312	2.86239	8.5872	14.312	28.624	57.248
0.81	1.43928	2.87856	8.6357	14.3928	28.7857	57.5713
0.815	1.44739	2.89479	8.68439	14.4739	28.948	57.896
0.82	1.45554	2.91109	8.73328	14.5554	29.1109	58.2219
0.825	1.46372	2.92744	8.78236	14.6372	29.2745	58.5491
0.83	1.47193	2.94387	8.83162	14.7193	29.4387	58.8775
0.835	1.48017	2.96035	8.88107	14.8017	29.6036	59.2071
0.84	1.48844	2.97689	8.93069	14.8844	29.769	59.538
0.845	1.49675	2.99349	8.9805	14.9675	29.935	59.87
0.85	1.50507	3.01015	9.03047	15.0507	30.1016	60.2032
0.855	1.51343	3.02686	9.08062	15.1343	30.2687	60.5375
0.86	1.52182	3.04364	9.13093	15.2182	30.4364	60.8729
0.865	1.53023	3.06046	9.18141	15.3023	30.6047	61.2094
0.87	1.53867	3.07734	9.23204	15.3867	30.7735	61.547
0.875	1.54713	3.09427	9.28283	15.4713	30.9428	61.8855
0.88	1.55562	3.11125	9.33377	15.5562	31.1126	62.2251
0.885	1.56414	3.12828	9.38486	15.6414	31.2829	62.5657
0.89	1.57268	3.14535	9.43608	15.7268	31.4536	62.9072
0.895	1.58124	3.16247	9.48745	15.8124	31.6248	63.2497
0.9	1.58982	3.17964	9.53895	15.8982	31.7965	63.593
0.905	1.59842	3.19685	9.59057	15.9842	31.9686	63.9371
0.91	1.60705	3.2141	9.64232	16.0705	32.1411	64.2821
0.915	1.61569	3.23139	9.69418	16.1569	32.3139	64.6279
0.92	1.62436	3.24871	9.74616	16.2436	32.4872	64.9744
0.925	1.63304	3.26607	9.79825	16.3304	32.6608	65.3216
0.93	1.64173	3.28347	9.85043	16.4173	32.8348	65.6696
0.935	1.65045	3.3009	9.90271	16.5045	33.009	66.0181
0.94	1.65918	3.31835	9.95509	16.5918	33.1836	66.3672
0.945	1.66792	3.33584	10.0075	16.6792	33.3585	66.7169
0.95	1.67667	3.35335	10.0601	16.7667	33.5336	67.0672
0.955	1.68544	3.37088	10.1127	16.8544	33.7089	67.4179
0.96	1.69422	3.38844	10.1654	16.9422	33.8845	67.769
0.965	1.70301	3.40602	10.2181	17.0301	34.0603	68.1205
0.97	1.71181	3.42361	10.2709	17.1181	34.2362	68.4724
0.975	1.72061	3.44122	10.3237	17.2061	34.4123	68.8246
0.98	1.72942	3.45884	10.3765	17.2942	34.5885	69.177
0.985	1.73824	3.47647	10.4294	17.3824	34.7648	69.5296
0.99	1.74705	3.49411	10.4824	17.4705	34.9412	69.8824
0.995	1.75588	3.51175	10.5353	17.5588	35.1176	70.2353
1	1.7647	3.5294	10.5882	17.647	35.2941	70.5882
